# Supplementary material for: Transcriptome combined with Mendelian randomization to screen key genes associated with mitochondrial and programmed cell death causally associated with diabetic retinopathy
Source: Front Endocrinol (Lausanne). 2024 Nov 20;15:1422787. doi: 10.3389/fendo.2024.1422787 (PMC11615439; doi:10.3389/fendo.2024.1422787)
Supplement: Supplementary Table 1 — The primers employed for PCR. [file Table1.xlsx]

## Sheet: Sheet1
primers	sequences
MYC F	CTCGGTGCAGCCCTATTTCA
MYC R	TAGCGACCGCAACATAGGAC
SLC7A11 F	ATCTGCCCAGGACTGAGATAC
SLC7A11 R	GGTGCCAATGCCCTTAGGTT
internal referenceR-GAPDH F	GACCCCTTCATTGACCTCAAC
internal referenceR-GAPDH R	GCCATCACGCCACAGCTTTCC
