# Supplementary material for: Transcriptome combined with Mendelian randomization to screen key genes associated with mitochondrial and programmed cell death causally associated with diabetic retinopathy
Source: Front Endocrinol (Lausanne). 2024 Nov 20;15:1422787. doi: 10.3389/fendo.2024.1422787 (PMC11615439; doi:10.3389/fendo.2024.1422787)
Supplement: Supplementary Table 2 — Antibody Information for IHC. [file Table2.xlsx]

## Sheet: Sheet1
Antibody Name	Manufacturer	Catalog Number	Host Species	Dilution Ratio
SLC7A11	Affinity	DF12509	Rabbit	1：200
MYC	Wuhan Sanying	16286-1-AP	Rabbit	1：800
HRP-conjugated goat anti-rabbit IgG	Shanghai Beyotime	A0208	Goat	1：50
