# Supplementary material for: Transcriptome combined with Mendelian randomization to screen key genes associated with mitochondrial and programmed cell death causally associated with diabetic retinopathy
Source: Front Endocrinol (Lausanne). 2024 Nov 20;15:1422787. doi: 10.3389/fendo.2024.1422787 (PMC11615439; doi:10.3389/fendo.2024.1422787)
Supplement: Supplementary Table 3 — Antibody Information for WB. [file Table3.xlsx]

## Sheet: Sheet1
Antibody Name	Manufacturer	Catalog Number	Molecular Weight (kDa)	Host Species	Dilution Ratio (Primary)	Secondary Antibody	Manufacturer (Secondary)	Catalog Number (Secondary)	Dilution Ratio (Secondary)
SLC7A11	Affinity	DF12509	55	Rabbit	1:1000	HRP-conjugated goat anti-rabbit	Servicebio	GB23303	1：3000
MYC	Wuhan Sanying	16286-1-AP	52	Rabbit	1:1000	HRP-conjugated goat anti-rabbit	Servicebio	GB23303	1：3000
ACTIN	Servicebio	GB15003	42	Rabbit	1:5000	HRP-conjugated goat anti-rabbit	Servicebio	GB23303	1：3000
