# Supplementary material for: Transcriptome combined with Mendelian randomization to screen key genes associated with mitochondrial and programmed cell death causally associated with diabetic retinopathy
Source: Front Endocrinol (Lausanne). 2024 Nov 20;15:1422787. doi: 10.3389/fendo.2024.1422787 (PMC11615439; doi:10.3389/fendo.2024.1422787)
Supplement: Supplementary Table 4 — Results of correlation analysis between key genes and differential apoptosis genes. [file Table4.csv]

	gene	immune_cells	cor	p.value	pstar
rho	MYC	AKT1	0.736914600550964	0.00405784855273726	**
rho1	MYC	ATM	0.861073716933342	0.000156426388492183	**
rho2	MYC	BIRC2	0.729024073441967	0.00469482846909341	**
rho3	MYC	CAPN2	0.726273039202563	0.00493411950136215	**
rho4	MYC	CASP3	0.825310271821094	0.000512864046616812	**
rho5	MYC	CFLAR	0.822559237581691	0.000555758555256719	**
rho6	MYC	CHUK	0.855173227275752	0.000194314198737621	**
rho7	MYC	CYCS	0.811555100624076	0.000756523299218743	**
rho8	MYC	FAS	0.833333333333333	0.000402529818124518	**
rho9	MYC	IL1B	0.685007525611508	0.00977674589945202	**
rho10	MYC	IL1RAP	0.679505457132701	0.0106263421285681	*
rho11	MYC	MYD88	0.79229786094825	0.00124166635379938	**
rho12	MYC	PIK3CG	0.643742012020454	0.0175855551611441	*
rho13	MYC	PIK3R1	0.753783381596599	0.00292049619244861	**
rho14	MYC	PRKAR1A	0.847318545736323	0.000255724632748861	**
rho15	MYC	TNF	0.654746148978068	0.0151601738077758	*
rho16	MYC	TNFRSF10B	0.880165289256198	7.20795189109101e-05	**
rho17	MYC	TNFRSF1A	0.84456751149692	0.000280550015990059	**
rho18	MYC	TP53	0.745530278878388	0.00344084872530479	**
rho19	MYC	XIAP	0.831955922865014	0.000419991596470513	**
rho20	MYC	ITGA5	0.81267217630854	0.000733864717728231	**
rho21	MYC	ITGB1	0.767538552793618	0.00219107821164517	**
rho22	MYC	PTRH2	0.611253300794423	0.0264456473218075	*
rho23	MYC	SNAI2	0.763492049855686	0.00238893627484721	**
rho24	MYC	ABL1	0.866575785412149	0.000126644628937541	**
rho25	MYC	ACAA2	0.698347107438017	0.0079309812314779	**
rho26	MYC	ARL6IP5	0.823691460055097	0.000537774412083983	**
rho27	MYC	ARMC10	0.866575785412149	0.000126644628937541	**
rho28	MYC	FASTK	0.861992596759339	0.000151098893780783	**
rho29	MYC	FIS1	0.797799929427058	0.00108346043075824	**
rho30	MYC	GABARAP	0.55845995059894	0.0472915156099893	*
rho31	MYC	GHITM	0.718019936484352	0.00570864790615919	**
rho32	MYC	GNAI2	0.778542689751232	0.00171705850628708	**
rho33	MYC	GNAI3	0.734526141920774	0.00424314090096981	**
rho34	MYC	GPX1	0.740028210399581	0.0038257568009027	**
rho35	MYC	GRINA	0.76203648431481	0.00246340999609075	**
rho36	MYC	GSK3B	0.929849572918433	4.18230704728865e-06	**
rho37	MYC	GSKIP	0.599725464189995	0.0302662265789424	*
rho38	MYC	HERPUD1	0.899588196284993	2.83265595536129e-05	**
rho39	MYC	HIF1A	0.775791655511829	0.00182720969536747	**
rho40	MYC	HINT1	0.574966156035362	0.0398180738875861	*
rho41	MYC	HIP1	0.938102675636644	2.13524029336517e-06	**
rho42	MYC	HIPK2	0.770289587033021	0.00206403129571303	**
rho43	MYC	HNRNPK	0.918845435960818	9.12217554745477e-06	**
rho45	MYC	HSPB1	0.899588196284993	2.83265595536129e-05	**
rho46	MYC	ICAM1	0.751032347357196	0.00308663566048029	**
rho47	MYC	IFI6	0.745530278878388	0.00344084872530479	**
rho49	MYC	ITGAV	0.800550963666462	0.00101054477331391	**
rho50	MYC	ITPRIP	0.839065443018113	0.000335937398310801	**
rho51	MYC	KRT18	0.937312338223747	2.28603702046501e-06	**
rho55	MYC	MDM2	0.896837162045589	3.2687991209053e-05	**
rho56	MYC	MLH1	0.64099097778105	0.0182347439278519	*
rho57	MYC	MMP9	0.65702479338843	0.0146910771626505	*
rho58	MYC	ATF4	0.847318545736323	0.000255724632748861	**
rho59	MYC	BAG3	0.841816477257516	0.00030725358598821	**
rho60	MYC	BAG6	0.786795792469443	0.00141745367589549	**
rho61	MYC	BECN1	0.619645721622006	0.0238968368838196	*
rho62	MYC	BIRC6	0.803301997905865	0.000941544419142189	**
rho63	MYC	BMP4	0.70180934535656	0.00749866212173555	**
rho65	MYC	CD28	0.756534415836003	0.00276138426050349	**
rho66	MYC	CD44	0.729024073441967	0.00469482846909341	**
rho67	MYC	CLU	0.797799929427058	0.00108346043075824	**
rho68	MYC	CSNK2A1	0.932600607157837	3.37437773961879e-06	**
rho69	MYC	CSNK2A2	0.735829294426132	0.00414125306916597	**
rho70	MYC	CTNNA1	0.861073716933342	0.000156426388492183	**
rho71	MYC	CTTN	0.723522004963159	0.00518269205475473	**
rho72	MYC	CUL3	0.806053032145269	0.000876306467701007	**
rho73	MYC	CUL5	0.73177510768137	0.00446458075825992	**
rho75	MYC	DAP	0.707015799526737	0.0068827108914628	**
rho76	MYC	DAP3	0.767217630853995	0.00220628682715103	**
rho77	MYC	DAPK1	0.558621221043031	0.0472139669355329	*
rho78	MYC	DDX3X	0.833563374539305	0.000399670484433553	**
rho79	MYC	DDX5	0.852820614215131	0.000211316555289799	**
rho80	MYC	DEDD	0.918845435960818	9.12217554745477e-06	**
rho81	MYC	DNAJA1	0.822559237581691	0.000555758555256719	**
rho82	MYC	DNM1L	0.748281313117792	0.00326001478178448	**
rho83	MYC	EIF2AK3	0.960055096418733	2.00356791345812e-07	**
rho84	MYC	ENO1	0.685007525611508	0.00977674589945202	**
rho85	MYC	EPHA2	0.831955922865014	0.000419991596470513	**
rho86	MYC	ERCC6	0.704264765287334	0.00720314321609948	**
rho87	MYC	ERN1	0.706611570247934	0.00692909740967442	**
rho88	MYC	FAF1	0.782855978656374	0.00155487654449072	**
rho89	MYC	FAIM	0.747933916094188	0.00328243451297905	**
rho90	MYC	FAM162A	0.594274042439023	0.0322073657644856	*
rho91	MYC	MSX1	0.80195136558988	0.000974940883650011	**
rho92	MYC	MUL1	0.735829294426132	0.00414125306916597	**
rho93	MYC	NACC2	0.801652892561984	0.00098244522299506	**
rho94	MYC	NONO	0.907841299003204	1.79644618854931e-05	**
rho95	MYC	P4HB	0.775482093663912	0.00183994187358311	**
rho96	MYC	PAK2	0.87482888813036	9.06253262661806e-05	**
rho97	MYC	PAWR	0.789485800321643	0.00132922974756829	**
rho98	MYC	PDCD10	0.913343367482011	1.29445167945545e-05	**
rho99	MYC	PDIA3	0.907841299003204	1.79644618854931e-05	**
rho100	MYC	PDK2	0.811555100624076	0.000756523299218743	**
rho101	MYC	PEA15	0.850069579975727	0.000232678655883784	**
rho102	MYC	PHIP	0.883081990848571	6.33113870393007e-05	**
rho103	MYC	PHLDA3	0.668437364783192	0.0125036929444057	*
rho104	MYC	PLAUR	0.718019936484352	0.00570864790615919	**
rho105	MYC	PLSCR3	0.748977788083116	0.0032154244574872	**
rho106	MYC	PML	0.888584059327378	4.91023937377522e-05	**
rho108	MYC	PPIA	0.800550963666462	0.00101054477331391	**
rho112	MYC	PSME3	0.79229786094825	0.00124166635379938	**
rho113	MYC	PTEN	0.938102675636644	2.13524029336517e-06	**
rho114	MYC	RAF1	0.729024073441967	0.00469482846909341	**
rho115	MYC	RB1CC1	0.940853709876047	1.67179019629577e-06	**
rho116	MYC	RPL11	0.847318545736323	0.000255724632748861	**
rho117	MYC	RPL26	0.797799929427058	0.00108346043075824	**
rho118	MYC	RPS27L	0.833333333333333	0.000402529818124518	**
rho119	MYC	RPS6KB1	0.748281313117792	0.00326001478178448	**
rho120	MYC	RPS7	0.893939393939394	3.7849597570024e-05	**
rho121	MYC	SERINC3	0.87482888813036	9.06253262661806e-05	**
rho122	MYC	SERPINE1	0.773040621272425	0.0019428050877274	**
rho123	MYC	SFRP1	0.735537190082645	0.00416392539284943	**
rho124	MYC	SGMS1	0.96561301803068	8.88374829402892e-08	**
rho125	MYC	SGPL1	0.773040621272425	0.0019428050877274	**
rho126	MYC	SH3RF1	0.748281313117792	0.00326001478178448	**
rho127	MYC	SKIL	0.940853709876047	1.67179019629577e-06	**
rho128	MYC	SNAI1	0.81267217630854	0.000733864717728231	**
rho129	MYC	SOD1	0.657497183217472	0.0145952087874766	*
rho130	MYC	SP100	0.660248217456875	0.0140462143209849	*
rho133	MYC	STK4	0.753443526170799	0.0029406358910225	**
rho134	MYC	STRADB	0.831724929108513	0.000422977816229095	**
rho135	MYC	TAF9	0.760000722949902	0.00257058571967615	**
rho136	MYC	TCF7L2	0.885674931129477	5.62543199247137e-05	**
rho137	MYC	TFDP2	0.87465564738292	9.12856966111307e-05	**
rho138	MYC	TGFB2	0.720770970723756	0.00544078701487961	**
rho139	MYC	TGFBR1	0.811555100624076	0.000756523299218743	**
rho140	MYC	THBS1	0.660248217456875	0.0140462143209849	*
rho141	MYC	TICAM1	0.805785123966942	0.000882498468531236	**
rho142	MYC	TMBIM1	0.714876033057851	0.00602703472436914	**
rho143	MYC	TMBIM6	0.828061306060498	0.000472632050777923	**
rho145	MYC	TNFRSF12A	0.691586710749709	0.0088296885126928	**
rho146	MYC	TOPORS	0.954608881073066	4.00431116936222e-07	**
rho147	MYC	TP53BP2	0.949035812672176	7.48946266074492e-07	**
rho148	MYC	TRIAP1	0.768013613687713	0.00216871503319263	**
rho149	MYC	TXNDC12	0.64099097778105	0.0182347439278519	*
rho150	MYC	UACA	0.885833025087974	5.58453768935047e-05	**
rho151	MYC	UBB	0.787878787878788	0.00138139981667613	**
rho152	MYC	UBE2K	0.891335093566782	4.30287539011554e-05	**
rho153	MYC	URI1	0.841816477257516	0.00030725358598821	**
rho154	MYC	XBP1	0.788966267744726	0.00134592386050681	**
rho155	MYC	YWHAE	0.822559237581691	0.000555758555256719	**
rho156	MYC	YWHAH	0.718019936484352	0.00570864790615919	**
rho157	MYC	YWHAQ	0.9050902647638	2.10045728214862e-05	**
rho158	MYC	YWHAZ	0.828061306060498	0.000472632050777923	**
rho159	MYC	ZDHHC3	0.786795792469443	0.00141745367589549	**
rho160	MYC	ZMYND11	0.940853709876047	1.67179019629577e-06	**
rho161	MYC	ANO6	0.861073716933342	0.000156426388492183	**
rho162	MYC	MYLK	0.87482888813036	9.06253262661806e-05	**
rho163	MYC	PMP22	0.873278236914601	9.66743471542615e-05	**
rho164	MYC	FAM220A	0.833333333333333	0.000402529818124518	**
rho165	MYC	FHOD1	0.862258953168044	0.00014958199016003	**
rho166	MYC	ROCK1	0.830812340299902	0.000434940443172738	**
rho167	MYC	TPM1	0.723522004963159	0.00518269205475473	**
rho168	SLC7A11	AKT1	0.723522004963159	0.00518269205475473	**
rho169	SLC7A11	ATM	0.89010989010989	0	**
rho210	SLC7A11	BIRC2	0.659340659340659	0.017130288185381	*
rho310	SLC7A11	CAPN2	0.774725274725275	0.0029233773590399	**
rho410	SLC7A11	CASP3	0.758241758241758	0.00398060705097476	**
rho510	SLC7A11	CFLAR	0.763736263736264	0.00360204194163413	**
rho610	SLC7A11	CHUK	0.809920428636346	0.000790671183295234	**
rho710	SLC7A11	CYCS	0.752747252747253	0.00438717111438994	**
rho810	SLC7A11	FAS	0.79229786094825	0.00124166635379938	**
rho1010	SLC7A11	IL1RAP	0.664835164835165	0.0159954704319689	*
rho1110	SLC7A11	MYD88	0.758241758241758	0.00398060705097476	**
rho1210	SLC7A11	PIK3CG	0.593406593406593	0.036025718049201	*
rho1310	SLC7A11	PIK3R1	0.67032967032967	0.0149183851158599	*
rho1410	SLC7A11	PRKAR1A	0.813186813186813	0.00123885867187349	**
rho1610	SLC7A11	TNFRSF10B	0.852820614215131	0.000211316555289799	**
rho171	SLC7A11	TNFRSF1A	0.835164835164835	0.000651747955393372	**
rho181	SLC7A11	TP53	0.708791208791209	0.00882856143647148	**
rho191	SLC7A11	XIAP	0.811555100624076	0.000756523299218743	**
rho201	SLC7A11	ITGA5	0.806053032145269	0.000876306467701007	**
rho211	SLC7A11	ITGB1	0.785714285714286	0.00234053510808913	**
rho231	SLC7A11	SNAI2	0.773492468153762	0.00192343752693945	**
rho241	SLC7A11	ABL1	0.846153846153846	0.000435350999164584	**
rho251	SLC7A11	ACAA2	0.665750285935683	0.0129949833048111	*
rho261	SLC7A11	ARL6IP5	0.773040621272425	0.0019428050877274	**
rho271	SLC7A11	ARMC10	0.840659340659341	0.000537830977382165	**
rho281	SLC7A11	FASTK	0.805092016187645	0.000898677799682468	**
rho291	SLC7A11	FIS1	0.725274725274725	0.00689166372954841	**
rho311	SLC7A11	GHITM	0.659340659340659	0.017130288185381	*
rho321	SLC7A11	GNAI2	0.752747252747253	0.00438717111438994	**
rho331	SLC7A11	GNAI3	0.703296703296703	0.00955664050787085	**
rho341	SLC7A11	GPX1	0.714285714285714	0.0081428713580602	**
rho351	SLC7A11	GRINA	0.708791208791209	0.00882856143647148	**
rho361	SLC7A11	GSK3B	0.912087912087912	0	**
rho371	SLC7A11	GSKIP	0.697802197802198	0.0103289045281531	*
rho381	SLC7A11	HERPUD1	0.895604395604396	0	**
rho391	SLC7A11	HIF1A	0.708791208791209	0.00882856143647148	**
rho401	SLC7A11	HINT1	0.774725274725275	0.0029233773590399	**
rho411	SLC7A11	HIP1	0.879120879120879	1.90070353134242e-05	**
rho421	SLC7A11	HIPK2	0.752747252747253	0.00438717111438994	**
rho431	SLC7A11	HNRNPK	0.928571428571429	0	**
rho451	SLC7A11	HSPB1	0.895604395604396	0	**
rho461	SLC7A11	ICAM1	0.664835164835165	0.0159954704319689	*
rho471	SLC7A11	IFI6	0.637362637362637	0.0222885067534626	*
rho491	SLC7A11	ITGAV	0.763736263736264	0.00360204194163413	**
rho501	SLC7A11	ITPRIP	0.813186813186813	0.00123885867187349	**
rho511	SLC7A11	KRT18	0.846878799034754	0.000259570905581758	**
rho551	SLC7A11	MDM2	0.884615384615385	0	**
rho561	SLC7A11	MLH1	0.703296703296703	0.00955664050787085	**
rho571	SLC7A11	MMP9	0.574966156035362	0.0398180738875861	*
rho581	SLC7A11	ATF4	0.758241758241758	0.00398060705097476	**
rho591	SLC7A11	BAG3	0.78021978021978	0.00262061732337991	**
rho601	SLC7A11	BAG6	0.774725274725275	0.0029233773590399	**
rho611	SLC7A11	BECN1	0.574594404914223	0.0399763014176555	*
rho621	SLC7A11	BIRC6	0.82967032967033	0.000777927115444271	**
rho631	SLC7A11	BMP4	0.621717035779609	0.0232967868193809	*
rho651	SLC7A11	CD28	0.620879120879121	0.0268669104130434	*
rho661	SLC7A11	CD44	0.648351648351648	0.0195813925695771	*
rho671	SLC7A11	CLU	0.703296703296703	0.00955664050787085	**
rho681	SLC7A11	CSNK2A1	0.862637362637363	0.000188831968710142	**
rho691	SLC7A11	CSNK2A2	0.712718059941681	0.00625333548890817	**
rho701	SLC7A11	CTNNA1	0.857142857142857	0.000261585621436061	**
rho711	SLC7A11	CTTN	0.906593406593407	0	**
rho721	SLC7A11	CUL3	0.747252747252747	0.00482316935040432	**
rho731	SLC7A11	CUL5	0.78021978021978	0.00262061732337991	**
rho741	SLC7A11	DAB2IP	0.60989010989011	0.0302900101906893	*
rho751	SLC7A11	DAP	0.71978021978022	0.00749781203785236	**
rho761	SLC7A11	DAP3	0.693260628329719	0.00860028641072891	**
rho781	SLC7A11	DDX3X	0.796703296703297	0.0018435443966161	**
rho791	SLC7A11	DDX5	0.807692307692308	0.00142310156823827	**
rho801	SLC7A11	DEDD	0.879120879120879	1.90070353134242e-05	**
rho811	SLC7A11	DNAJA1	0.730769230769231	0.00632274586634188	**
rho821	SLC7A11	DNM1L	0.763736263736264	0.00360204194163413	**
rho831	SLC7A11	EIF2AK3	0.921596470200222	7.58699686475227e-06	**
rho841	SLC7A11	ENO1	0.587912087912088	0.038106970223885	*
rho851	SLC7A11	EPHA2	0.850069579975727	0.000232678655883784	**
rho861	SLC7A11	ERCC6	0.703296703296703	0.00955664050787085	**
rho871	SLC7A11	ERN1	0.67125235441449	0.0120041864064884	*
rho881	SLC7A11	FAF1	0.718243006142779	0.00568655852415356	**
rho901	SLC7A11	FAM162A	0.553893359149107	0.0495255655102169	*
rho911	SLC7A11	MSX1	0.760737417153848	0.00253139093312535	**
rho921	SLC7A11	MUL1	0.740342790947172	0.00380289150358406	**
rho931	SLC7A11	NACC2	0.795048895187654	0.00116044771252394	**
rho941	SLC7A11	NONO	0.89010989010989	0	**
rho951	SLC7A11	P4HB	0.770289587033021	0.00206403129571303	**
rho961	SLC7A11	PAK2	0.857142857142857	0.000261585621436061	**
rho971	SLC7A11	PAWR	0.757971099273289	0.00268101394465256	**
rho981	SLC7A11	PDCD10	0.901098901098901	0	**
rho991	SLC7A11	PDIA3	0.906593406593407	0	**
rho1001	SLC7A11	PDK2	0.758241758241758	0.00398060705097476	**
rho1011	SLC7A11	PEA15	0.802197802197802	0.00162431011657345	**
rho1021	SLC7A11	PHIP	0.857142857142857	0.000261585621436061	**
rho1031	SLC7A11	PHLDA3	0.592386592081645	0.0329001880707928	*
rho1041	SLC7A11	PLAUR	0.620879120879121	0.0268669104130434	*
rho1051	SLC7A11	PLSCR3	0.692544689688624	0.00869783981152889	**
rho1061	SLC7A11	PML	0.857142857142857	0.000261585621436061	**
rho1081	SLC7A11	PPIA	0.796703296703297	0.0018435443966161	**
rho1091	SLC7A11	PPM1F	0.55845995059894	0.0472915156099893	*
rho1121	SLC7A11	PSME3	0.895604395604396	0	**
rho1131	SLC7A11	PTEN	0.901098901098901	0	**
rho1141	SLC7A11	RAF1	0.67032967032967	0.0149183851158599	*
rho1151	SLC7A11	RB1CC1	0.873626373626374	6.81738248528908e-05	**
rho1161	SLC7A11	RPL11	0.813186813186813	0.00123885867187349	**
rho1171	SLC7A11	RPL26	0.78021978021978	0.00262061732337991	**
rho1181	SLC7A11	RPS27L	0.888584059327378	4.91023937377522e-05	**
rho1191	SLC7A11	RPS6KB1	0.741758241758242	0.00529007871807325	**
rho1201	SLC7A11	RPS7	0.87482888813036	9.06253262661806e-05	**
rho1211	SLC7A11	SERINC3	0.868131868131868	0.000124577267154328	**
rho1221	SLC7A11	SERPINE1	0.791208791208791	0.00208190534590793	**
rho1231	SLC7A11	SFRP1	0.646493046259857	0.0169537973656893	*
rho1241	SLC7A11	SGMS1	0.879120879120879	1.90070353134242e-05	**
rho1251	SLC7A11	SGPL1	0.708791208791209	0.00882856143647148	**
rho1261	SLC7A11	SH3RF1	0.774725274725275	0.0029233773590399	**
rho1271	SLC7A11	SKIL	0.89010989010989	0	**
rho1281	SLC7A11	SNAI1	0.767538552793618	0.00219107821164517	**
rho1291	SLC7A11	SOD1	0.681318681318681	0.012929313408159	*
rho1301	SLC7A11	SP100	0.631868131868132	0.0237434280955737	*
rho1331	SLC7A11	STK4	0.651995114738664	0.0157413993395527	*
rho1341	SLC7A11	STRADB	0.735539981108518	0.00416370830872909	**
rho1351	SLC7A11	TAF9	0.699727173039564	0.00775643771583163	**
rho1361	SLC7A11	TCF7L2	0.861073716933342	0.000156426388492183	**
rho1371	SLC7A11	TFDP2	0.770289587033021	0.00206403129571303	**
rho1381	SLC7A11	TGFB2	0.747252747252747	0.00482316935040432	**
rho1391	SLC7A11	TGFBR1	0.725274725274725	0.00689166372954841	**
rho1401	SLC7A11	THBS1	0.686813186813187	0.0120133547062648	*
rho1411	SLC7A11	TICAM1	0.73177510768137	0.00446458075825992	**
rho1421	SLC7A11	TMBIM1	0.632737875062839	0.0202898490264984	*
rho1431	SLC7A11	TMBIM6	0.78021978021978	0.00262061732337991	**
rho1441	SLC7A11	TMEM14A	0.690509594090316	0.00897974497504733	**
rho1451	SLC7A11	TNFRSF12A	0.557710303764671	0.0476531923993986	*
rho1461	SLC7A11	TOPORS	0.901098901098901	0	**
rho1471	SLC7A11	TP53BP2	0.891335093566782	4.30287539011554e-05	**
rho1481	SLC7A11	TRIAP1	0.676394627029744	0.0111308065106803	*
rho1491	SLC7A11	TXNDC12	0.604395604395604	0.0321195118097018	*
rho1501	SLC7A11	UACA	0.912087912087912	0	**
rho1511	SLC7A11	UBB	0.76203648431481	0.00246340999609075	**
rho1521	SLC7A11	UBE2K	0.862637362637363	0.000188831968710142	**
rho1531	SLC7A11	URI1	0.873626373626374	6.81738248528908e-05	**
rho1541	SLC7A11	XBP1	0.716256161379081	0.00588563364952528	**
rho1551	SLC7A11	YWHAE	0.840659340659341	0.000537830977382165	**
rho1561	SLC7A11	YWHAH	0.67032967032967	0.0149183851158599	*
rho1571	SLC7A11	YWHAQ	0.895604395604396	0	**
rho1581	SLC7A11	YWHAZ	0.785714285714286	0.00234053510808913	**
rho1591	SLC7A11	ZDHHC3	0.747252747252747	0.00482316935040432	**
rho1601	SLC7A11	ZMYND11	0.912087912087912	0	**
rho1611	SLC7A11	ANO6	0.857142857142857	0.000261585621436061	**
rho1621	SLC7A11	MYLK	0.774725274725275	0.0029233773590399	**
rho1631	SLC7A11	PMP22	0.833563374539305	0.000399670484433553	**
rho1641	SLC7A11	FAM220A	0.84456751149692	0.000280550015990059	**
rho1651	SLC7A11	FHOD1	0.877579922369764	8.06408098125965e-05	**
rho1661	SLC7A11	ROCK1	0.769230769230769	0.00325008247770679	**
rho1671	SLC7A11	TPM1	0.741758241758242	0.00529007871807325	**
